# Supplementary material for: The Antiviral RNAi Response in Vector and Non-vector Cells against Orthobunyaviruses
Source: PLoS Negl Trop Dis. 2017 Jan 6;11(1):e0005272. doi: 10.1371/journal.pntd.0005272 (PMC5245901; doi:10.1371/journal.pntd.0005272)
Supplement: S1 Table — The actual numbers of small RNA reads obtained in each experiment performed and analysed in this study are outlined in the table. The total number of reads against each virus segment as well as the number of reads of each size for each repeat is shown. (XLSX) [file pntd.0005272.s005.xlsx]

## Sheet: Sheet1
	Length of read	BUNV									BUNV									BUNV									BUNV									BUNV									BUNV
		Aag2 cells Repeat 1 (data shown in Fig. 1C and 2)									Aag2 cells Repeat 2									U4.4 cells Repeat 1 (data shown in Fig. S1)									U4.4 cells Repeat 2									KC cells Repeat 1 (data shown in Fig. 1D)									KC cells Repeat 2
		L			M			S			L			M			S			L			M			S			L			M			S			L			M			S			L
		negative	positive	Total	negative	positive	Total	negative	positive	Total	negative	positive	Total	negative	positive	Total	negative	positive	Total	negative	positive	Total	negative	positive	Total	negative	positive	Total	negative	positive	Total	negative	positive	Total	negative	positive	Total	negative	positive	Total	negative	positive	Total	negative	positive	Total	negative	positive	Total
	15	3553	5408	8961	2315	10358	12673	3525	15848	19373	2767	3902	6669	1866	8550	10416	2773	13376	16149	743	933	1676	470	1695	2165	841	2372	3213	754	854	1608	435	1393	1828	762	2015	2777	26	54	80	6	49	55	8	67	75	19	42	61
	16	914	695	1609	2750	7223	9973	9991	12119	22110	820	665	1485	2359	6446	8805	8297	10184	18481	323	173	496	436	1432	1868	1938	1686	3624	292	167	459	401	1193	1594	1659	1578	3237	11	4	15	6	27	33	4	49	53	3	2	5
	17	830	756	1586	1753	9770	11523	4834	17686	22520	747	663	1410	1511	8275	9786	3889	17442	21331	303	175	478	346	1413	1759	672	2124	2796	268	131	399	329	1118	1447	682	1872	2554	1	5	6	4	21	25	11	75	86	5	1	6
	18	913	614	1527	4529	6490	11019	5928	11189	17117	815	560	1375	3766	5795	9561	4833	12813	17646	312	140	452	369	906	1275	929	1245	2174	296	141	437	326	758	1084	836	1121	1957	4	3	7	4	12	16	13	41	54	2	3	5
	19	944	597	1541	2573	5679	8252	4447	8177	12624	918	545	1463	2241	4789	7030	3668	7848	11516	299	138	437	287	825	1112	846	1030	1876	251	139	390	246	635	881	687	910	1597	3	1	4	3	11	14	8	23	31	4	-	4
	20	1140	848	1988	2789	5641	8430	6034	9500	15534	1027	663	1690	2601	5026	7627	4808	9263	14071	300	141	441	340	737	1077	772	1042	1814	260	135	395	290	531	821	669	897	1566	8	7	15	4	8	12	17	21	38	2	3	5
	21	5561	5210	10771	8009	16056	24065	16327	18554	34881	4136	4200	8336	6661	12496	19157	12618	14395	27013	927	753	1680	1121	1723	2844	2496	3064	5560	870	656	1526	893	1385	2278	2288	2384	4672	50	48	98	39	47	86	111	173	284	35	29	64
	22	871	873	1744	2427	4736	7163	8736	7565	16301	826	837	1663	2067	3748	5815	7106	5702	12808	251	115	366	293	657	950	871	815	1686	207	138	345	170	551	721	716	643	1359	5	3	8	6	4	10	6	14	20	2	1	3
	23	734	489	1223	2513	4250	6763	9272	8436	17708	671	487	1158	1919	3356	5275	7276	6585	13861	166	98	264	192	631	823	1500	844	2344	144	73	217	177	504	681	1262	688	1950	4	3	7	2	6	8	2	12	14	2	3	5
	24	661	418	1079	2955	3845	6800	14202	10976	25178	611	316	927	2276	3399	5675	11204	7559	18763	201	90	291	192	399	591	1556	969	2525	181	55	236	197	307	504	1307	734	2041	2	2	4	1	3	4	3	9	12	4	-	4
	25	775	444	1219	4837	5081	9918	22592	15310	37902	736	345	1081	3798	4268	8066	18270	10577	28847	118	69	187	259	395	654	1184	918	2102	120	49	169	226	288	514	1148	741	1889	5	1	6	1	3	4	-	15	15	2	1	3
	26	1330	614	1944	6630	6928	13558	17334	60367	77701	1015	505	1520	5109	5573	10682	13248	33194	46442	147	83	230	338	407	745	1043	2449	3492	90	73	163	273	262	535	875	1992	2867	2	4	6	-	1	1	2	10	12	-	2	2
	27	2394	1117	3511	9202	25366	34568	20439	146446	166885	1888	833	2721	7655	18818	26473	16884	103268	120152	158	121	279	476	735	1211	1217	8586	9803	149	89	238	394	652	1046	1000	7133	8133	2	-	2	2	3	5	2	4	6	-	-	-
	28	2575	1135	3710	9983	36526	46509	26070	188132	214202	1968	848	2816	7941	27642	35583	21681	142253	163934	149	70	219	602	1210	1812	2053	7258	9311	161	89	250	426	1007	1433	1817	6494	8311	2	1	3	-	4	4	1	9	10	-	1	1
	29	3434	1205	4639	15793	33190	48983	42183	142996	185179	2688	858	3546	11811	24267	36078	31288	92025	123313	161	67	228	779	1672	2451	3552	7849	11401	169	55	224	695	1471	2166	3023	6595	9618	2	-	2	-	4	4	-	16	16	1	-	1
	30	1564	868	2432	7883	38548	46431	42465	61183	103648	1161	627	1788	5961	28687	34648	32430	44023	76453	136	65	201	377	1034	1411	2472	3180	5652	91	77	168	305	761	1066	2194	2740	4934	1	-	1	-	5	5	1	12	13	1	-	1
	31	316	163	479	1104	3477	4581	4197	7890	12087	250	143	393	832	2699	3531	3336	5239	8575	63	23	86	81	137	218	233	563	796	66	19	85	55	156	211	226	483	709	-	-	-	-	3	3	-	9	9	1	-	1
	32	541	265	806	2717	4625	7342	7531	10419	17950	453	215	668	2053	3163	5216	5360	7407	12767	68	18	86	215	335	550	935	597	1532	71	31	102	176	246	422	717	516	1233	-	-	-	-	2	2	-	5	5	-	-	-
	33	940	195	1135	2640	6643	9283	13144	21204	34348	755	161	916	2005	4746	6751	9380	16797	26177	75	50	125	174	657	831	878	1064	1942	76	27	103	169	501	670	709	845	1554	2	-	2	-	2	2	-	1	1	1	-	1
	34	516	158	674	2294	2693	4987	10902	6373	17275	356	120	476	1577	1996	3573	8780	5303	14083	82	25	107	138	144	282	1002	709	1711	57	16	73	108	110	218	942	667	1609	1	-	1	-	1	1	1	7	8	-	-	-
	35	330	101	431	2583	1335	3918	35718	3929	39647	233	101	334	1953	1007	2960	27171	2825	29996	43	11	54	179	69	248	3058	414	3472	33	11	44	143	74	217	2719	334	3053	-	-	-	-	1	1	-	5	5	3	1	4
	36	253	73	326	2994	848	3842	10562	3005	13567	186	60	246	1964	588	2552	7953	2065	10018	41	15	56	126	63	189	643	293	936	36	13	49	101	51	152	602	216	818	-	-	-	-			-	6	6	-	-	-
	37	1125	568	1693	9925	3643	13568	69101	14010	83111	694	306	1000	5281	1938	7219	39126	7529	46655	131	58	189	391	242	633	3319	1038	4357	104	63	167	304	189	493	2895	981	3876	1	-	1	-	1	1	1	4	5	-	-	-
	Total number of virus reads	32214	22814	55028	111198	242951	354149	405534	801314	1206848	25721	17960	43681	85207	187272	272479	301379	577672	879051	5197	3431	8628	8181	17518	25699	34010	50109	84119	4746	3101	7847	6839	14143	20982	29735	42579	72314	132	136	268	78	218	296	191	587	778	87	89	176
	Total number of reads (virus + non-virus)	15519298									13239765									35884292									33475105									31862002									20184013
[truncated: 24 more columns]
